# Supplementary material for: Delays in the presentation and diagnosis of women with breast cancer in Yogyakarta, Indonesia: A retrospective observational study
Source: PLoS One. 2022 Jan 13;17(1):e0262468. doi: 10.1371/journal.pone.0262468 (PMC8757982; doi:10.1371/journal.pone.0262468)
Supplement: S1 Data set — (XLSX) [file pone.0262468.s003.xlsx]

## Sheet: Data dictionary
DATA DICTIONARY
No.	Field Name	Description
1.	Presentation time	Duration between breast symptom onset and the patient’s first presentation to a medical professional (in months).
2.	Diagnosis time	Duration between the first visit to a medical professional and the date of the first pathology report confirming a diagnosis of breast cancer (in months).
3.	Age	Subject's age at diagnosis of breast cancer
4.	Residence	Living area (urban or rural area)
5.	Distance to health facility	One-way trip distance (in kilometers)to first medical facility visited
6.	Living arrangement	Current living arrangement
7.	Education status	Level of education completed
8.	Monthly income	Household monthly income in the past month
9.	Frequency of medical visit	Frequency of medical facility visit before diagnosis (biopsy/surgery visit not included)
10.	Types of health facility visited	Types of medical profession first visited/consulted regarding breast symptoms
11.	Use of alternative medicine	Consumption alternative medicine before first medical visit
12.	Known breast cancer risk factors	Number of risk factor of breast cancer mentioned correctly
13.	Breast self-exam	Habit of breast self-exam
14.	Chief complaint	First presenting symptoms/findings
15.	Family history of cancer	Family history of any type of cancer
16.	Number of comorbidities	Number of comorbidity condition owned
17.	Body mass index (based on WHO Asia Pacific)	Body mass index grouping based on WHO Asia Pacific classification
18.	ECOG Performance Status	Eastern Cooperative Oncology Group (ECOG) Performance Status
19.	Stage	Stage at diagnosis of breast cancer
20.	Reasons for delay	The symptoms did not bother me/caused me pain.
		I thought it was not serious/cancer/did not require medical attention.
		I was afraid of undergoing surgery.
		I was too busy.
		I was afraid of seeing a physician or going to a healthcare facility.
		I was afraid of the possible diagnosis.
		I sought alternative treatment first.
		I needed someone to accompany me to the healthcare facility.
		I was concerned about the cost.
		I was looking for a female physician.
		I am embarrassed if my breast has to be examined.
		I was afraid to going out due to COVID-19 pandemic.
		I needed to seek opinion from my relatives/peers.

## Sheet: Table 1
Age	Residence	Distance to health facility	Living arrangement	Education status	Monthly income	Frequency of medical visit	Types of health facility visited	Use of alternative medicine	Known breast cancer risk factors	Breast self-exam	Chief complaint	Family history of cancer	Number of comorbidities	Body mass index (based on WHO Asia Pacific)	ECOG Performance Status	Stage
49	1	5	2	0	0	1	0	1	0	2	1	0	1	1	1	1
42	1	15	2	0	0	1	0	0	0	1	1	1	1	0	1	1
51	1	3	2	0	1	1	1	0	0	2	3	0	1	0	1	1
51	1	1	2	1	1	0	2	1	0	2	1	0	4	0	1	0
48	1	2	2	0	0	1	1	1	0	1	1	1	3	0	1	1
68	1	4	2	0	0	1	2	0	0	2	1	1	2	0	1	0
47	1	10	2	0	0	0	0	1	0	2	1	0	1	0	1	2
56	1	15	2	0	0	1	0	0	0	1	3	1	3	0	1	1
43	1	0.2	1	0	1	0	1	1	0	2	2	0	1	1	1	1
50	2	5	0	1	1	1	1	0	1	2	1	0	0	1	1	1
46	1	3	2	0	1	1	1	1	0	2	1	1	1	1	1	1
61	2	24.5	1	1	1	1	0	1	1	2	1	1	1	0	1	1
75	1	0.5	1	1	1	1	1	0	1	2	1	1	0	1	1	1
51	2	7	2	1	0	1	2	1	1	2	1	0	0	1	1	2
47	1	1	2	1	1	0	1	1	0	2	1	0	0	0	1	0
58	1	3	2	0	0	0	0	0	1	2	1	0	4	0	1	1
64	1	0.3	1	1	1	0	1	0	0	2	1	1	0	1	1	0
43	1	5	2	0	0	1	0	0	0	0	2	1	0	1	1	0
49	2	7	2	1	1	1	1	1	1	0	1	0	0	0	1	0
51	1	0.5	0	0	0	1	1	1	0	0	1	0	1	0	1	0
47	1	3	2	0	0	1	1	1	0	2	3	1	0	0	1	1
58	1	12	2	0	0	1	2	0	0	0	2	0	0	0	1	1
56	2	1	2	1	0	0	1	1	1	2	3	0	2	0	1	1
43	1	2	2	0	1	0	1	1	0	2	3	1	1	0	1	1
52	2	15	2	1	1	1	0	1	1	2	2	1	1	1	1	1
51	1	1.5	3	0	1	0	0	1	0	2	3	1	1	1	0	1
55	2	20	2	0	0	1	0	0	0	2	3	0	0	0	1	0
58	1	113	3	0	1	1	0	1	1	0	1	1	1	1	1	1
42	1	40	2	1	1	0	0	1	0	2	3	0	0	0	1	2
62	1	5	0	0	1	0	1	0	1	0	3	0	1	0	1	1
55	2	7	2	1	1	0	1	0	0	2	2	1	2	0	1	1
46	1	5	1	0	0	0	0	1	1	2	1	0	1	1	2	2
49	1	1	2	0	1	1	2	1	0	2	3	0	0	1	1	0
61	2	3	2	0	0	0	1	1	0	2	3	0	1	0	1	2
49	1	7	2	0	0	1	0	1	0	0	1	0	0	0	1	1
65	1	3	1	1	1	1	1	1	1	2	3	0	0	0	1	0
33	1	1	2	0	0	0	1	1	0	1	1	0	1	1	1	1
48	1	2	2	0	1	0	1	0	0	2	3	0	3	1	1	0
46	2	4	2	0	1	1	2	1	0	2	1	0	0	1	1	0
47	1	2.5	2	0	1	1	0	1	0	2	1	0	0	1	1	1
41	2	2	1	1	1	1	1	1	0	2	1	0	0	1	1	1
47	2	1	2	1	1	1	1	1	0	2	1	1	1	1	1	1
42	1	1.5	0	0	0	1	0	1	0	2	1	1	0	1	1	0
43	2	2	0	1	1	1	1	1	0	0	1	1	0	0	1	0
58	1	3	2	1	1	1	1	1	0	0	1	0	1	0	1	0
60	2	7	2	0	1	0	1	1	0	2	1	0	0	0	1	0
45	2	4	2	1	1	1	2	1	1	0	1	1	2	1	1	2
45	2	1	2	1	1	1	1	1	0	0	1	0	0	1	1	2
56	2	12	2	0	1	1	1	1	1	2	1	0	0	1	1	2
54	2	2	1	1	1	1	1	0	1	2	1	0	0	1	1	1
52	1	3	2	0	0	1	1	0	0	1	1	1	1	0	1	1
63	1	1	1	1	1	0	1	1	0	2	2	0	0	1	1	2
52	1	0.025	2	0	0	1	1	0	0	0	1	1	1	0	1	0
49	1	1	2	0	0	1	1	1	0	1	1	1	0	1	1	1
60	1	1	0	1	1	1	1	0	0	0	1	1	1	0	1	0
46	1	15	2	0	0	0	1	1	0	1	1	0	0	1	1	1
57	2	15	2	0	1	0	0	1	0	0	1	0	1	1	1	2
56	1	15	0	0	1	1	0	1	0	2	1	1	0	0	1	0
57	2	15	0	0	1	1	0	1	0	0	1	1	0	0	1	0
59	2	2	0	1	1	0	1	1	0	1	1	0	0	0	1	1
72	1	3	2	0	0	1	1	1	0	2	1	0	1	1	1	1
41	1	3	2	0	0	1	1	1	0	0	1	1	0	0	1	0
50	1	1.5	0	0	0	1	1	1	0	2	1	1	0	1	1	1
63	1	14	0	1	1	1	0	0	1	2	3	1	0	0	1	2
64	1	2	1	0	1	0	1	1	0	0	1	1	0	0	1	2
53	1	2	1	0	0	0	1	1	0	0	3	0	1	0	1	1
32	1	1	2	0	1	0	1	0	0	2	1	0	0	0	1	1
51	1	1.5	1	0	1	0	1	1	0	2	1	1	2	0	1	2
45	2	5	2	0	1	1	1	1	0	2	1	0	0	0	1	0
58	1	7	2	0	0	0	0	1	0	0	1	1	1	0	1	0
52	1	0.025	2	0	0	1	1	1	0	2	2	0	0	1	1	0
47	1	1	2	1	1	1	2	1	0	1	1	0	0	0	1	1
54	2	5	1	0	0	1	1	1	0	2	1	0	2	0	1	0
38	1	0.5	1	0	1	0	1	0	0	2	1	1	1	1	1	2
66	1	12	3	1	1	1	0	0	1	2	1	0	1	1	1	0
56	1	5	1	0	1	0	2	1	1	1	1	1	0	0	1	1
56	2	6.5	2	1	1	0	1	1	1	2	1	1	1	0	1	1
46	1	12	0	0	0	1	0	1	0	2	1	0	2	0	1	1
62	1	1.5	0	0	0	0	1	1	0	2	1	0	1	0	1	2
51	1	3	2	0	0	1	0	1	0	1	1	1	0	0	1	0
58	1	5	2	1	1	1	1	1	1	0	1	0	1	0	1	0
45	1	20	1	1	1	1	1	1	1	2	1	1	0	1	1	1
51	1	3	2	0	0	1	1	1	0	2	1	1	1	1	1	0
37	2	1	2	0	0	0	2	1	1	2	1	0	0	0	1	1
59	2	1	0	1	1	1	1	0	1	0	1	0	1	0	1	1
68	1	1	0	0	0	0	1	1	0	2	1	1	0	0	1	0
72	2	12	2	1	1	1	0	1	1	2	1	0	1	1	1	2
42	1	2	2	0	0	0	1	0	0	2	1	0	0	0	1	1
43	1	2	2	0	1	0	1	1	1	2	1	0	0	1	1	0
50	2	1	2	1	1	1	1	0	1	0	1	0	0	0	1	1
61	1	15	1	1	1	0	1	1	1	2	1	1	1	0	1	2
48	2	15	1	0	0	1	0	0	0	2	2	0	1	1	1	0
71	1	1	3	1	1	1	1	0	1	2	1	1	1	1	1	2
66	1	0.1	1	0	1	1	1	1	1	0	2	1	1	0	1	1
61	1	2	1	1	1	0	1	1	0	0	3	0	0	1	1	1
51	1	10	2	1	0	0	0	1	0	0	1	0	2	0	1	1
57	1	1	2	1	0	1	1	0	0	2	1	0	1	0	1	0
61	1	1	1	0	1	1	1	0	0	0	1	1	1	1	1	1
52	1	2	2	1	1	0	0	0	0	2	1	0	1	0	1	2
53	1	4	1	0	0	1	1	0	0	2	1	0	0	1	1	0
52	1	8.9	2	0	0	0	0	1	0	0	2	0	0	0	1	0
48	1	2	2	1	1	1	1	1	1	2	1	0	1	0	1	0
39	1	1	2	1	1	0	1	1	0	0	2	1	0	1	2	2
47	1	2.5	0	1	1	0	0	1	1	0	1	1	0	0	1	1
42	1	18	2	0	0	0	0	0	0	1	1	0	1	0	1	0
39	1	2	2	0	0	0	0	0	0	1	1	0	2	1	1	1
53	1	2	2	1	1	0	1	0	1	2	3	0	1	0	1	0
41	2	15	2	1	0	1	0	1	0	1	1	0	0	0	1	0
37	2	1	2	0	1	1	2	0	0	2	1	0	0	0	1	0
45	1	30	2	0	0	1	0	0	0	0	2	0	1	1	1	0
57	2	1	2	0	0	0	2	1	0	2	1	1	1	0	1	0
56	1	12	2	0	1	1	1	0	0	1	1	0	1	1	1	2
39	1	1	2	0	1	1	1	1	0	2	1	1	1	1	1	0
55	1	2	2	0	1	1	1	1	0	2	2	0	2	1	1	2
73	1	1	1	0	0	1	0	0	1	1	1	0	1	1	1	1
55	2	3	0	0	1	1	1	1	0	2	1	1	0	0	1	0
66	1	0.5	3	0	1	1	0	1	0	2	1	0	2	1	1	1
59	1	1	2	0	0	1	1	0	0	2	1	1	0	0	1	0
58	1	0.5	1	0	0	1	1	1	0	0	1	1	2	0	1	0
33	1	10	2	1	1	1	0	1	0	0	3	1	0	0	1	1
44	2	0.2	1	1	1	0	2	1	0	0	3	0	1	1	1	1
43	1	30	2	0	0	1	0	0	0	1	3	0	0	0	1	1
61	1	10	1	1	1	1	0	0	0	2	1	0	0	1	1	1
36	1	3	2	1	1	0	1	1	0	2	1	1	0	1	1	1
57	1	8	2	0	0	0	0	1	0	0	3	0	1	1	1	1
43	2	5	2	0	1	1	1	1	0	2	1	0	0	0	1	1
50	2	5	2	1	1	0	1	1	1	2	3	0	1	0	1	1
56	1	1.5	3	0	0	1	1	1	1	0	1	0	1	0	1	0
49	1	8	1	0	1	0	1	0	0	0	3	1	0	0	1	1
39	1	3	1	1	1	1	0	1	0	2	3	1	1	1	1	2
48	1	5	1	0	1	0	1	1	0	2	3	0	1	1	2	2
67	1	2	1	1	1	0	2	0	0	2	1	0	1	1	1	0
57	1	40	2	0	0	0	0	1	0	0	1	0	2	0	1	0
58	2	3	2	1	1	0	1	0	1	2	3	0	1	1	1	2
55	1	40	2	1	1	1	0	1	1	2	1	0	0	1	1	0
59	1	1	0	1	0	0	1	1	1	2	3	0	1	1	1	1
58	2	7	1	1	1	1	1	1	1	2	3	0	2	1	1	2
52	2	3	2	1	1	1	1	1	0	0	1	0	0	1	1	1
57	2	2	2	1	0	0	1	1	0	2	3	0	1	0	1	2
38	1	7	2	0	0	1	2	1	0	0	1	1	1	1	1	2
46	1	4	2	1	1	1	1	1	1	0	3	0	1	1	2	2
45	2	1	2	0	1	1	2	1	1	2	1	1	0	0	1	1
37	1	0.2	2	0	0	1	1	1	0	2	3	0	0	0	0	0
50	2	6	2	1	1	1	1	1	0	2	3	0	1	0	1	0
69	1	3	1	1	1	0	1	1	0	2	1	1	1	1	1	1
44	2	3	2	1	1	1	2	1	0	1	3	0	0	0	1	1
61	1	3	0	1	1	0	1	1	1	0	3	0	0	0	1	1
51	1	0.5	2	0	1	0	1	1	0	0	1	1	1	1	2	2
48	2	15	2	0	0	1	0	1	1	2	2	0	2	1	1	0
69	2	5	2	1	1	1	0	1	1	2	3	0	2	1	1	1

## Sheet: Table 2
Stage	Presentation time	Diagnosis time
1	4	2
1	2	1
1	23	0
0	0	10
1	2	20
0	0	0
2	0	1
1	0	0
1	0	6
1	8	3
1	12	1
1	132	1
1	275	0
2	28	0
0	1	0
1	1	24
0	0	1
0	0	2
0	0	5
0	0	0
1	3	2
1	0	0
1	60	1
1	7	5
1	0	0
1	6	16
0	3	2
1	12	1
2	12	159
1	119	3
1	0	74
2	2	37
0	5	1
2	0	2
1	2	0
0	0	1
1	0	3
0	8	0
0	0	0
1	0	0
1	26	2
1	9	3
0	15	0
0	7	0
0	0	0
0	0	0
2	144	138
2	26	0
2	11	0
1	0	0
1	6	0
2	0	40
0	0	18
1	0	1
0	1	13
1	0	17
2	78	1
0	0	103
0	0	14
1	12	391
1	17	13
0	12	4
1	7	17
2	15	0
2	48	31
1	0	2
1	5	4
2	1	2
0	6	14
0	6	184
0	0	0
1	10	2
0	1	0
2	0	3
0	0	0
1	0	24
1	0	2
1	0	2
2	0	1
0	0	0
0	0	0
1	7	2
0	0	2
1	0	2
1	167	0
0	0	4
2	7	0
1	0	0
0	0	0
1	36	15
2	1	22
0	0	0
2	6	1
1	6	0
1	3	2
1	0	25
0	23	1
1	0	0
2	4	6
0	2	2
0	0	8
0	3	0
2	24	30
1	0	1
0	3	1
1	0	3
0	0	4
0	0	0
0	0	0
0	0	0
0	6	1
2	54	0
0	2	0
2	1	1
1	30	0
0	0	0
1	152	0
0	0	0
0	0	0
1	0	6
1	2	1
1	1	1
1	0	2
1	0	5
1	11	1
1	0	28
1	2	0
0	23	0
1	2	10
2	30	0
2	1	31
0	3	2
0	1	0
2	12	0
0	0	0
1	0	2
2	11	0
1	2	25
2	0	62
2	12	1
2	8	30
1	0	3
0	2	0
0	10	1
1	3	13
1	10	2
1	1	12
2	13	15
0	0	4
1	4	4

## Sheet: Table 3
Presentation time	Diagnosis time	Age	Residence	Distance to health facility	Living arrangement	Education status	Monthly income	Use of alternative medicine	Known breast cancer risk factors	Breast self-exam	Chief complaint	Family history of cancer	Number of comorbidities
4	2	49	1	5	2	0	0	1	0	2	1	0	1
2	1	42	1	15	2	0	0	0	0	1	1	1	1
23	0	51	1	3	2	0	1	0	0	2	3	0	1
0	10	51	1	1	2	1	1	1	0	2	1	0	4
2	20	48	1	2	2	0	0	1	0	1	1	1	3
0	0	68	1	4	2	0	0	0	0	2	1	1	2
0	1	47	1	10	2	0	0	1	0	2	1	0	1
0	0	56	1	15	2	0	0	0	0	1	3	1	3
0	6	43	1	0.2	1	0	1	1	0	2	2	0	1
8	3	50	2	5	0	1	1	0	1	2	1	0	0
12	1	46	1	3	2	0	1	1	0	2	1	1	1
132	1	61	2	24.5	1	1	1	1	1	2	1	1	1
275	0	75	1	0.5	1	1	1	0	1	2	1	1	0
28	0	51	2	7	2	1	0	1	1	2	1	0	0
1	0	47	1	1	2	1	1	1	0	2	1	0	0
1	24	58	1	3	2	0	0	0	1	2	1	0	4
0	1	64	1	0.3	1	1	1	0	0	2	1	1	0
0	2	43	1	5	2	0	0	0	0	0	2	1	0
0	5	49	2	7	2	1	1	1	1	0	1	0	0
0	0	51	1	0.5	0	0	0	1	0	0	1	0	1
3	2	47	1	3	2	0	0	1	0	2	3	1	0
0	0	58	1	12	2	0	0	0	0	0	2	0	0
60	1	56	2	1	2	1	0	1	1	2	3	0	2
7	5	43	1	2	2	0	1	1	0	2	3	1	1
0	0	52	2	15	2	1	1	1	1	2	2	1	1
6	16	51	1	1.5	3	0	1	1	0	2	3	1	1
3	2	55	2	20	2	0	0	0	0	2	3	0	0
12	1	58	1	113	3	0	1	1	1	0	1	1	1
12	159	42	1	40	2	1	1	1	0	2	3	0	0
119	3	62	1	5	0	0	1	0	1	0	3	0	1
0	74	55	2	7	2	1	1	0	0	2	2	1	2
2	37	46	1	5	1	0	0	1	1	2	1	0	1
5	1	49	1	1	2	0	1	1	0	2	3	0	0
0	2	61	2	3	2	0	0	1	0	2	3	0	1
2	0	49	1	7	2	0	0	1	0	0	1	0	0
0	1	65	1	3	1	1	1	1	1	2	3	0	0
0	3	33	1	1	2	0	0	1	0	1	1	0	1
8	0	48	1	2	2	0	1	0	0	2	3	0	3
0	0	46	2	4	2	0	1	1	0	2	1	0	0
0	0	47	1	2.5	2	0	1	1	0	2	1	0	0
26	2	41	2	2	1	1	1	1	0	2	1	0	0
9	3	47	2	1	2	1	1	1	0	2	1	1	1
15	0	42	1	1.5	0	0	0	1	0	2	1	1	0
7	0	43	2	2	0	1	1	1	0	0	1	1	0
0	0	58	1	3	2	1	1	1	0	0	1	0	1
0	0	60	2	7	2	0	1	1	0	2	1	0	0
144	138	45	2	4	2	1	1	1	1	0	1	1	2
26	0	45	2	1	2	1	1	1	0	0	1	0	0
11	0	56	2	12	2	0	1	1	1	2	1	0	0
0	0	54	2	2	1	1	1	0	1	2	1	0	0
6	0	52	1	3	2	0	0	0	0	1	1	1	1
0	40	63	1	1	1	1	1	1	0	2	2	0	0
0	18	52	1	0.025	2	0	0	0	0	0	1	1	1
0	1	49	1	1	2	0	0	1	0	1	1	1	0
1	13	60	1	1	0	1	1	0	0	0	1	1	1
0	17	46	1	15	2	0	0	1	0	1	1	0	0
78	1	57	2	15	2	0	1	1	0	0	1	0	1
0	103	56	1	15	0	0	1	1	0	2	1	1	0
0	14	57	2	15	0	0	1	1	0	0	1	1	0
12	391	59	2	2	0	1	1	1	0	1	1	0	0
17	13	72	1	3	2	0	0	1	0	2	1	0	1
12	4	41	1	3	2	0	0	1	0	0	1	1	0
7	17	50	1	1.5	0	0	0	1	0	2	1	1	0
15	0	63	1	14	0	1	1	0	1	2	3	1	0
48	31	64	1	2	1	0	1	1	0	0	1	1	0
0	2	53	1	2	1	0	0	1	0	0	3	0	1
5	4	32	1	1	2	0	1	0	0	2	1	0	0
1	2	51	1	1.5	1	0	1	1	0	2	1	1	2
6	14	45	2	5	2	0	1	1	0	2	1	0	0
6	184	58	1	7	2	0	0	1	0	0	1	1	1
0	0	52	1	0.025	2	0	0	1	0	2	2	0	0
10	2	47	1	1	2	1	1	1	0	1	1	0	0
1	0	54	2	5	1	0	0	1	0	2	1	0	2
0	3	38	1	0.5	1	0	1	0	0	2	1	1	1
0	0	66	1	12	3	1	1	0	1	2	1	0	1
0	24	56	1	5	1	0	1	1	1	1	1	1	0
0	2	56	2	6.5	2	1	1	1	1	2	1	1	1
0	2	46	1	12	0	0	0	1	0	2	1	0	2
0	1	62	1	1.5	0	0	0	1	0	2	1	0	1
0	0	51	1	3	2	0	0	1	0	1	1	1	0
0	0	58	1	5	2	1	1	1	1	0	1	0	1
7	2	45	1	20	1	1	1	1	1	2	1	1	0
0	2	51	1	3	2	0	0	1	0	2	1	1	1
0	2	37	2	1	2	0	0	1	1	2	1	0	0
167	0	59	2	1	0	1	1	0	1	0	1	0	1
0	4	68	1	1	0	0	0	1	0	2	1	1	0
7	0	72	2	12	2	1	1	1	1	2	1	0	1
0	0	42	1	2	2	0	0	0	0	2	1	0	0
0	0	43	1	2	2	0	1	1	1	2	1	0	0
36	15	50	2	1	2	1	1	0	1	0	1	0	0
1	22	61	1	15	1	1	1	1	1	2	1	1	1
0	0	48	2	15	1	0	0	0	0	2	2	0	1
6	1	71	1	1	3	1	1	0	1	2	1	1	1
6	0	66	1	0.1	1	0	1	1	1	0	2	1	1
3	2	61	1	2	1	1	1	1	0	0	3	0	0
0	25	51	1	10	2	1	0	1	0	0	1	0	2
23	1	57	1	1	2	1	0	0	0	2	1	0	1
0	0	61	1	1	1	0	1	0	0	0	1	1	1
4	6	52	1	2	2	1	1	0	0	2	1	0	1
2	2	53	1	4	1	0	0	0	0	2	1	0	0
0	8	52	1	8.9	2	0	0	1	0	0	2	0	0
3	0	48	1	2	2	1	1	1	1	2	1	0	1
24	30	39	1	1	2	1	1	1	0	0	2	1	0
0	1	47	1	2.5	0	1	1	1	1	0	1	1	0
3	1	42	1	18	2	0	0	0	0	1	1	0	1
0	3	39	1	2	2	0	0	0	0	1	1	0	2
0	4	53	1	2	2	1	1	0	1	2	3	0	1
0	0	41	2	15	2	1	0	1	0	1	1	0	0
0	0	37	2	1	2	0	1	0	0	2	1	0	0
0	0	45	1	30	2	0	0	0	0	0	2	0	1
6	1	57	2	1	2	0	0	1	0	2	1	1	1
54	0	56	1	12	2	0	1	0	0	1	1	0	1
2	0	39	1	1	2	0	1	1	0	2	1	1	1
1	1	55	1	2	2	0	1	1	0	2	2	0	2
30	0	73	1	1	1	0	0	0	1	1	1	0	1
0	0	55	2	3	0	0	1	1	0	2	1	1	0
152	0	66	1	0.5	3	0	1	1	0	2	1	0	2
0	0	59	1	1	2	0	0	0	0	2	1	1	0
0	0	58	1	0.5	1	0	0	1	0	0	1	1	2
0	6	33	1	10	2	1	1	1	0	0	3	1	0
2	1	44	2	0.2	1	1	1	1	0	0	3	0	1
1	1	43	1	30	2	0	0	0	0	1	3	0	0
0	2	61	1	10	1	1	1	0	0	2	1	0	0
0	5	36	1	3	2	1	1	1	0	2	1	1	0
11	1	57	1	8	2	0	0	1	0	0	3	0	1
0	28	43	2	5	2	0	1	1	0	2	1	0	0
2	0	50	2	5	2	1	1	1	1	2	3	0	1
23	0	56	1	1.5	3	0	0	1	1	0	1	0	1
2	10	49	1	8	1	0	1	0	0	0	3	1	0
30	0	39	1	3	1	1	1	1	0	2	3	1	1
1	31	48	1	5	1	0	1	1	0	2	3	0	1
3	2	67	1	2	1	1	1	0	0	2	1	0	1
1	0	57	1	40	2	0	0	1	0	0	1	0	2
12	0	58	2	3	2	1	1	0	1	2	3	0	1
0	0	55	1	40	2	1	1	1	1	2	1	0	0
0	2	59	1	1	0	1	0	1	1	2	3	0	1
11	0	58	2	7	1	1	1	1	1	2	3	0	2
2	25	52	2	3	2	1	1	1	0	0	1	0	0
0	62	57	2	2	2	1	0	1	0	2	3	0	1
12	1	38	1	7	2	0	0	1	0	0	1	1	1
8	30	46	1	4	2	1	1	1	1	0	3	0	1
0	3	45	2	1	2	0	1	1	1	2	1	1	0
2	0	37	1	0.2	2	0	0	1	0	2	3	0	0
10	1	50	2	6	2	1	1	1	0	2	3	0	1
3	13	69	1	3	1	1	1	1	0	2	1	1	1
10	2	44	2	3	2	1	1	1	0	1	3	0	0
1	12	61	1	3	0	1	1	1	1	0	3	0	0
13	15	51	1	0.5	2	0	1	1	0	0	1	1	1
0	4	48	2	15	2	0	0	1	1	2	2	0	2
4	4	69	2	5	2	1	1	1	1	2	3	0	2

## Sheet: Table 4
Presentation time	Diagnosis time	Age	Residence	Living arrangement	Education status	Monthly income	Frequency of medical visit	Types of health facility visited	Known breast cancer risk factors	Breast self-exam	Chief complaint	Family history of cancer	Number of comorbidities
4	2	49	1	2	0	0	1	0	0	2	1	0	1
2	1	42	1	2	0	0	1	0	0	1	1	1	1
23	0	51	1	2	0	1	1	1	0	2	3	0	1
0	10	51	1	2	1	1	0	2	0	2	1	0	4
2	20	48	1	2	0	0	1	1	0	1	1	1	3
0	0	68	1	2	0	0	1	2	0	2	1	1	2
0	1	47	1	2	0	0	0	0	0	2	1	0	1
0	0	56	1	2	0	0	1	0	0	1	3	1	3
0	6	43	1	1	0	1	0	1	0	2	2	0	1
8	3	50	2	0	1	1	1	1	1	2	1	0	0
12	1	46	1	2	0	1	1	1	0	2	1	1	1
132	1	61	2	1	1	1	1	0	1	2	1	1	1
275	0	75	1	1	1	1	1	1	1	2	1	1	0
28	0	51	2	2	1	0	1	2	1	2	1	0	0
1	0	47	1	2	1	1	0	1	0	2	1	0	0
1	24	58	1	2	0	0	0	0	1	2	1	0	4
0	1	64	1	1	1	1	0	1	0	2	1	1	0
0	2	43	1	2	0	0	1	0	0	0	2	1	0
0	5	49	2	2	1	1	1	1	1	0	1	0	0
0	0	51	1	0	0	0	1	1	0	0	1	0	1
3	2	47	1	2	0	0	1	1	0	2	3	1	0
0	0	58	1	2	0	0	1	2	0	0	2	0	0
60	1	56	2	2	1	0	0	1	1	2	3	0	2
7	5	43	1	2	0	1	0	1	0	2	3	1	1
0	0	52	2	2	1	1	1	0	1	2	2	1	1
6	16	51	1	3	0	1	0	0	0	2	3	1	1
3	2	55	2	2	0	0	1	0	0	2	3	0	0
12	1	58	1	3	0	1	1	0	1	0	1	1	1
12	159	42	1	2	1	1	0	0	0	2	3	0	0
119	3	62	1	0	0	1	0	1	1	0	3	0	1
0	74	55	2	2	1	1	0	1	0	2	2	1	2
2	37	46	1	1	0	0	0	0	1	2	1	0	1
5	1	49	1	2	0	1	1	2	0	2	3	0	0
0	2	61	2	2	0	0	0	1	0	2	3	0	1
2	0	49	1	2	0	0	1	0	0	0	1	0	0
0	1	65	1	1	1	1	1	1	1	2	3	0	0
0	3	33	1	2	0	0	0	1	0	1	1	0	1
8	0	48	1	2	0	1	0	1	0	2	3	0	3
0	0	46	2	2	0	1	1	2	0	2	1	0	0
0	0	47	1	2	0	1	1	0	0	2	1	0	0
26	2	41	2	1	1	1	1	1	0	2	1	0	0
9	3	47	2	2	1	1	1	1	0	2	1	1	1
15	0	42	1	0	0	0	1	0	0	2	1	1	0
7	0	43	2	0	1	1	1	1	0	0	1	1	0
0	0	58	1	2	1	1	1	1	0	0	1	0	1
0	0	60	2	2	0	1	0	1	0	2	1	0	0
144	138	45	2	2	1	1	1	2	1	0	1	1	2
26	0	45	2	2	1	1	1	1	0	0	1	0	0
11	0	56	2	2	0	1	1	1	1	2	1	0	0
0	0	54	2	1	1	1	1	1	1	2	1	0	0
6	0	52	1	2	0	0	1	1	0	1	1	1	1
0	40	63	1	1	1	1	0	1	0	2	2	0	0
0	18	52	1	2	0	0	1	1	0	0	1	1	1
0	1	49	1	2	0	0	1	1	0	1	1	1	0
1	13	60	1	0	1	1	1	1	0	0	1	1	1
0	17	46	1	2	0	0	0	1	0	1	1	0	0
78	1	57	2	2	0	1	0	0	0	0	1	0	1
0	103	56	1	0	0	1	1	0	0	2	1	1	0
0	14	57	2	0	0	1	1	0	0	0	1	1	0
12	391	59	2	0	1	1	0	1	0	1	1	0	0
17	13	72	1	2	0	0	1	1	0	2	1	0	1
12	4	41	1	2	0	0	1	1	0	0	1	1	0
7	17	50	1	0	0	0	1	1	0	2	1	1	0
15	0	63	1	0	1	1	1	0	1	2	3	1	0
48	31	64	1	1	0	1	0	1	0	0	1	1	0
0	2	53	1	1	0	0	0	1	0	0	3	0	1
5	4	32	1	2	0	1	0	1	0	2	1	0	0
1	2	51	1	1	0	1	0	1	0	2	1	1	2
6	14	45	2	2	0	1	1	1	0	2	1	0	0
6	184	58	1	2	0	0	0	0	0	0	1	1	1
0	0	52	1	2	0	0	1	1	0	2	2	0	0
10	2	47	1	2	1	1	1	2	0	1	1	0	0
1	0	54	2	1	0	0	1	1	0	2	1	0	2
0	3	38	1	1	0	1	0	1	0	2	1	1	1
0	0	66	1	3	1	1	1	0	1	2	1	0	1
0	24	56	1	1	0	1	0	2	1	1	1	1	0
0	2	56	2	2	1	1	0	1	1	2	1	1	1
0	2	46	1	0	0	0	1	0	0	2	1	0	2
0	1	62	1	0	0	0	0	1	0	2	1	0	1
0	0	51	1	2	0	0	1	0	0	1	1	1	0
0	0	58	1	2	1	1	1	1	1	0	1	0	1
7	2	45	1	1	1	1	1	1	1	2	1	1	0
0	2	51	1	2	0	0	1	1	0	2	1	1	1
0	2	37	2	2	0	0	0	2	1	2	1	0	0
167	0	59	2	0	1	1	1	1	1	0	1	0	1
0	4	68	1	0	0	0	0	1	0	2	1	1	0
7	0	72	2	2	1	1	1	0	1	2	1	0	1
0	0	42	1	2	0	0	0	1	0	2	1	0	0
0	0	43	1	2	0	1	0	1	1	2	1	0	0
36	15	50	2	2	1	1	1	1	1	0	1	0	0
1	22	61	1	1	1	1	0	1	1	2	1	1	1
0	0	48	2	1	0	0	1	0	0	2	2	0	1
6	1	71	1	3	1	1	1	1	1	2	1	1	1
6	0	66	1	1	0	1	1	1	1	0	2	1	1
3	2	61	1	1	1	1	0	1	0	0	3	0	0
0	25	51	1	2	1	0	0	0	0	0	1	0	2
23	1	57	1	2	1	0	1	1	0	2	1	0	1
0	0	61	1	1	0	1	1	1	0	0	1	1	1
4	6	52	1	2	1	1	0	0	0	2	1	0	1
2	2	53	1	1	0	0	1	1	0	2	1	0	0
0	8	52	1	2	0	0	0	0	0	0	2	0	0
3	0	48	1	2	1	1	1	1	1	2	1	0	1
24	30	39	1	2	1	1	0	1	0	0	2	1	0
0	1	47	1	0	1	1	0	0	1	0	1	1	0
3	1	42	1	2	0	0	0	0	0	1	1	0	1
0	3	39	1	2	0	0	0	0	0	1	1	0	2
0	4	53	1	2	1	1	0	1	1	2	3	0	1
0	0	41	2	2	1	0	1	0	0	1	1	0	0
0	0	37	2	2	0	1	1	2	0	2	1	0	0
0	0	45	1	2	0	0	1	0	0	0	2	0	1
6	1	57	2	2	0	0	0	2	0	2	1	1	1
54	0	56	1	2	0	1	1	1	0	1	1	0	1
2	0	39	1	2	0	1	1	1	0	2	1	1	1
1	1	55	1	2	0	1	1	1	0	2	2	0	2
30	0	73	1	1	0	0	1	0	1	1	1	0	1
0	0	55	2	0	0	1	1	1	0	2	1	1	0
152	0	66	1	3	0	1	1	0	0	2	1	0	2
0	0	59	1	2	0	0	1	1	0	2	1	1	0
0	0	58	1	1	0	0	1	1	0	0	1	1	2
0	6	33	1	2	1	1	1	0	0	0	3	1	0
2	1	44	2	1	1	1	0	2	0	0	3	0	1
1	1	43	1	2	0	0	1	0	0	1	3	0	0
0	2	61	1	1	1	1	1	0	0	2	1	0	0
0	5	36	1	2	1	1	0	1	0	2	1	1	0
11	1	57	1	2	0	0	0	0	0	0	3	0	1
0	28	43	2	2	0	1	1	1	0	2	1	0	0
2	0	50	2	2	1	1	0	1	1	2	3	0	1
23	0	56	1	3	0	0	1	1	1	0	1	0	1
2	10	49	1	1	0	1	0	1	0	0	3	1	0
30	0	39	1	1	1	1	1	0	0	2	3	1	1
1	31	48	1	1	0	1	0	1	0	2	3	0	1
3	2	67	1	1	1	1	0	2	0	2	1	0	1
1	0	57	1	2	0	0	0	0	0	0	1	0	2
12	0	58	2	2	1	1	0	1	1	2	3	0	1
0	0	55	1	2	1	1	1	0	1	2	1	0	0
0	2	59	1	0	1	0	0	1	1	2	3	0	1
11	0	58	2	1	1	1	1	1	1	2	3	0	2
2	25	52	2	2	1	1	1	1	0	0	1	0	0
0	62	57	2	2	1	0	0	1	0	2	3	0	1
12	1	38	1	2	0	0	1	2	0	0	1	1	1
8	30	46	1	2	1	1	1	1	1	0	3	0	1
0	3	45	2	2	0	1	1	2	1	2	1	1	0
2	0	37	1	2	0	0	1	1	0	2	3	0	0
10	1	50	2	2	1	1	1	1	0	2	3	0	1
3	13	69	1	1	1	1	0	1	0	2	1	1	1
10	2	44	2	2	1	1	1	2	0	1	3	0	0
1	12	61	1	0	1	1	0	1	1	0	3	0	0
13	15	51	1	2	0	1	0	1	0	0	1	1	1
0	4	48	2	2	0	0	1	0	1	2	2	0	2
4	4	69	2	2	1	1	1	0	1	2	3	0	2

## Sheet: Table 5
Stage	Presentation time	Diagnosis time	Age	Residence	Distance to health facility	Living arrangement	Education status	Monthly income	Frequency of medical visit	Types of health facility visited	Use of alternative medicine	Known breast cancer risk factors	Breast self-exam	Chief complaint	Family history of cancer	Number of comorbidities
1	4	2	49	1	5	2	0	0	1	0	1	0	2	1	0	1
1	2	1	42	1	15	2	0	0	1	0	0	0	1	1	1	1
1	23	0	51	1	3	2	0	1	1	1	0	0	2	3	0	1
0	0	10	51	1	1	2	1	1	0	2	1	0	2	1	0	4
1	2	20	48	1	2	2	0	0	1	1	1	0	1	1	1	3
0	0	0	68	1	4	2	0	0	1	2	0	0	2	1	1	2
2	0	1	47	1	10	2	0	0	0	0	1	0	2	1	0	1
1	0	0	56	1	15	2	0	0	1	0	0	0	1	3	1	3
1	0	6	43	1	0.2	1	0	1	0	1	1	0	2	2	0	1
1	8	3	50	2	5	0	1	1	1	1	0	1	2	1	0	0
1	12	1	46	1	3	2	0	1	1	1	1	0	2	1	1	1
1	132	1	61	2	24.5	1	1	1	1	0	1	1	2	1	1	1
1	275	0	75	1	0.5	1	1	1	1	1	0	1	2	1	1	0
2	28	0	51	2	7	2	1	0	1	2	1	1	2	1	0	0
0	1	0	47	1	1	2	1	1	0	1	1	0	2	1	0	0
1	1	24	58	1	3	2	0	0	0	0	0	1	2	1	0	4
0	0	1	64	1	0.3	1	1	1	0	1	0	0	2	1	1	0
0	0	2	43	1	5	2	0	0	1	0	0	0	0	2	1	0
0	0	5	49	2	7	2	1	1	1	1	1	1	0	1	0	0
0	0	0	51	1	0.5	0	0	0	1	1	1	0	0	1	0	1
1	3	2	47	1	3	2	0	0	1	1	1	0	2	3	1	0
1	0	0	58	1	12	2	0	0	1	2	0	0	0	2	0	0
1	60	1	56	2	1	2	1	0	0	1	1	1	2	3	0	2
1	7	5	43	1	2	2	0	1	0	1	1	0	2	3	1	1
1	0	0	52	2	15	2	1	1	1	0	1	1	2	2	1	1
1	6	16	51	1	1.5	3	0	1	0	0	1	0	2	3	1	1
0	3	2	55	2	20	2	0	0	1	0	0	0	2	3	0	0
1	12	1	58	1	113	3	0	1	1	0	1	1	0	1	1	1
2	12	159	42	1	40	2	1	1	0	0	1	0	2	3	0	0
1	119	3	62	1	5	0	0	1	0	1	0	1	0	3	0	1
1	0	74	55	2	7	2	1	1	0	1	0	0	2	2	1	2
2	2	37	46	1	5	1	0	0	0	0	1	1	2	1	0	1
0	5	1	49	1	1	2	0	1	1	2	1	0	2	3	0	0
2	0	2	61	2	3	2	0	0	0	1	1	0	2	3	0	1
1	2	0	49	1	7	2	0	0	1	0	1	0	0	1	0	0
0	0	1	65	1	3	1	1	1	1	1	1	1	2	3	0	0
1	0	3	33	1	1	2	0	0	0	1	1	0	1	1	0	1
0	8	0	48	1	2	2	0	1	0	1	0	0	2	3	0	3
0	0	0	46	2	4	2	0	1	1	2	1	0	2	1	0	0
1	0	0	47	1	2.5	2	0	1	1	0	1	0	2	1	0	0
1	26	2	41	2	2	1	1	1	1	1	1	0	2	1	0	0
1	9	3	47	2	1	2	1	1	1	1	1	0	2	1	1	1
0	15	0	42	1	1.5	0	0	0	1	0	1	0	2	1	1	0
0	7	0	43	2	2	0	1	1	1	1	1	0	0	1	1	0
0	0	0	58	1	3	2	1	1	1	1	1	0	0	1	0	1
0	0	0	60	2	7	2	0	1	0	1	1	0	2	1	0	0
2	144	138	45	2	4	2	1	1	1	2	1	1	0	1	1	2
2	26	0	45	2	1	2	1	1	1	1	1	0	0	1	0	0
2	11	0	56	2	12	2	0	1	1	1	1	1	2	1	0	0
1	0	0	54	2	2	1	1	1	1	1	0	1	2	1	0	0
1	6	0	52	1	3	2	0	0	1	1	0	0	1	1	1	1
2	0	40	63	1	1	1	1	1	0	1	1	0	2	2	0	0
0	0	18	52	1	0.025	2	0	0	1	1	0	0	0	1	1	1
1	0	1	49	1	1	2	0	0	1	1	1	0	1	1	1	0
0	1	13	60	1	1	0	1	1	1	1	0	0	0	1	1	1
1	0	17	46	1	15	2	0	0	0	1	1	0	1	1	0	0
2	78	1	57	2	15	2	0	1	0	0	1	0	0	1	0	1
0	0	103	56	1	15	0	0	1	1	0	1	0	2	1	1	0
0	0	14	57	2	15	0	0	1	1	0	1	0	0	1	1	0
1	12	391	59	2	2	0	1	1	0	1	1	0	1	1	0	0
1	17	13	72	1	3	2	0	0	1	1	1	0	2	1	0	1
0	12	4	41	1	3	2	0	0	1	1	1	0	0	1	1	0
1	7	17	50	1	1.5	0	0	0	1	1	1	0	2	1	1	0
2	15	0	63	1	14	0	1	1	1	0	0	1	2	3	1	0
2	48	31	64	1	2	1	0	1	0	1	1	0	0	1	1	0
1	0	2	53	1	2	1	0	0	0	1	1	0	0	3	0	1
1	5	4	32	1	1	2	0	1	0	1	0	0	2	1	0	0
2	1	2	51	1	1.5	1	0	1	0	1	1	0	2	1	1	2
0	6	14	45	2	5	2	0	1	1	1	1	0	2	1	0	0
0	6	184	58	1	7	2	0	0	0	0	1	0	0	1	1	1
0	0	0	52	1	0.025	2	0	0	1	1	1	0	2	2	0	0
1	10	2	47	1	1	2	1	1	1	2	1	0	1	1	0	0
0	1	0	54	2	5	1	0	0	1	1	1	0	2	1	0	2
2	0	3	38	1	0.5	1	0	1	0	1	0	0	2	1	1	1
0	0	0	66	1	12	3	1	1	1	0	0	1	2	1	0	1
1	0	24	56	1	5	1	0	1	0	2	1	1	1	1	1	0
1	0	2	56	2	6.5	2	1	1	0	1	1	1	2	1	1	1
1	0	2	46	1	12	0	0	0	1	0	1	0	2	1	0	2
2	0	1	62	1	1.5	0	0	0	0	1	1	0	2	1	0	1
0	0	0	51	1	3	2	0	0	1	0	1	0	1	1	1	0
0	0	0	58	1	5	2	1	1	1	1	1	1	0	1	0	1
1	7	2	45	1	20	1	1	1	1	1	1	1	2	1	1	0
0	0	2	51	1	3	2	0	0	1	1	1	0	2	1	1	1
1	0	2	37	2	1	2	0	0	0	2	1	1	2	1	0	0
1	167	0	59	2	1	0	1	1	1	1	0	1	0	1	0	1
0	0	4	68	1	1	0	0	0	0	1	1	0	2	1	1	0
2	7	0	72	2	12	2	1	1	1	0	1	1	2	1	0	1
1	0	0	42	1	2	2	0	0	0	1	0	0	2	1	0	0
0	0	0	43	1	2	2	0	1	0	1	1	1	2	1	0	0
1	36	15	50	2	1	2	1	1	1	1	0	1	0	1	0	0
2	1	22	61	1	15	1	1	1	0	1	1	1	2	1	1	1
0	0	0	48	2	15	1	0	0	1	0	0	0	2	2	0	1
2	6	1	71	1	1	3	1	1	1	1	0	1	2	1	1	1
1	6	0	66	1	0.1	1	0	1	1	1	1	1	0	2	1	1
1	3	2	61	1	2	1	1	1	0	1	1	0	0	3	0	0
1	0	25	51	1	10	2	1	0	0	0	1	0	0	1	0	2
0	23	1	57	1	1	2	1	0	1	1	0	0	2	1	0	1
1	0	0	61	1	1	1	0	1	1	1	0	0	0	1	1	1
2	4	6	52	1	2	2	1	1	0	0	0	0	2	1	0	1
0	2	2	53	1	4	1	0	0	1	1	0	0	2	1	0	0
0	0	8	52	1	8.9	2	0	0	0	0	1	0	0	2	0	0
0	3	0	48	1	2	2	1	1	1	1	1	1	2	1	0	1
2	24	30	39	1	1	2	1	1	0	1	1	0	0	2	1	0
1	0	1	47	1	2.5	0	1	1	0	0	1	1	0	1	1	0
0	3	1	42	1	18	2	0	0	0	0	0	0	1	1	0	1
1	0	3	39	1	2	2	0	0	0	0	0	0	1	1	0	2
0	0	4	53	1	2	2	1	1	0	1	0	1	2	3	0	1
0	0	0	41	2	15	2	1	0	1	0	1	0	1	1	0	0
0	0	0	37	2	1	2	0	1	1	2	0	0	2	1	0	0
0	0	0	45	1	30	2	0	0	1	0	0	0	0	2	0	1
0	6	1	57	2	1	2	0	0	0	2	1	0	2	1	1	1
2	54	0	56	1	12	2	0	1	1	1	0	0	1	1	0	1
0	2	0	39	1	1	2	0	1	1	1	1	0	2	1	1	1
2	1	1	55	1	2	2	0	1	1	1	1	0	2	2	0	2
1	30	0	73	1	1	1	0	0	1	0	0	1	1	1	0	1
0	0	0	55	2	3	0	0	1	1	1	1	0	2	1	1	0
1	152	0	66	1	0.5	3	0	1	1	0	1	0	2	1	0	2
0	0	0	59	1	1	2	0	0	1	1	0	0	2	1	1	0
0	0	0	58	1	0.5	1	0	0	1	1	1	0	0	1	1	2
1	0	6	33	1	10	2	1	1	1	0	1	0	0	3	1	0
1	2	1	44	2	0.2	1	1	1	0	2	1	0	0	3	0	1
1	1	1	43	1	30	2	0	0	1	0	0	0	1	3	0	0
1	0	2	61	1	10	1	1	1	1	0	0	0	2	1	0	0
1	0	5	36	1	3	2	1	1	0	1	1	0	2	1	1	0
1	11	1	57	1	8	2	0	0	0	0	1	0	0	3	0	1
1	0	28	43	2	5	2	0	1	1	1	1	0	2	1	0	0
1	2	0	50	2	5	2	1	1	0	1	1	1	2	3	0	1
0	23	0	56	1	1.5	3	0	0	1	1	1	1	0	1	0	1
1	2	10	49	1	8	1	0	1	0	1	0	0	0	3	1	0
2	30	0	39	1	3	1	1	1	1	0	1	0	2	3	1	1
2	1	31	48	1	5	1	0	1	0	1	1	0	2	3	0	1
0	3	2	67	1	2	1	1	1	0	2	0	0	2	1	0	1
0	1	0	57	1	40	2	0	0	0	0	1	0	0	1	0	2
2	12	0	58	2	3	2	1	1	0	1	0	1	2	3	0	1
0	0	0	55	1	40	2	1	1	1	0	1	1	2	1	0	0
1	0	2	59	1	1	0	1	0	0	1	1	1	2	3	0	1
2	11	0	58	2	7	1	1	1	1	1	1	1	2	3	0	2
1	2	25	52	2	3	2	1	1	1	1	1	0	0	1	0	0
2	0	62	57	2	2	2	1	0	0	1	1	0	2	3	0	1
2	12	1	38	1	7	2	0	0	1	2	1	0	0	1	1	1
2	8	30	46	1	4	2	1	1	1	1	1	1	0	3	0	1
1	0	3	45	2	1	2	0	1	1	2	1	1	2	1	1	0
0	2	0	37	1	0.2	2	0	0	1	1	1	0	2	3	0	0
0	10	1	50	2	6	2	1	1	1	1	1	0	2	3	0	1
1	3	13	69	1	3	1	1	1	0	1	1	0	2	1	1	1
1	10	2	44	2	3	2	1	1	1	2	1	0	1	3	0	0
1	1	12	61	1	3	0	1	1	0	1	1	1	0	3	0	0
2	13	15	51	1	0.5	2	0	1	0	1	1	0	0	1	1	1
0	0	4	48	2	15	2	0	0	1	0	1	1	2	2	0	2
1	4	4	69	2	5	2	1	1	1	0	1	1	2	3	0	2

## Sheet: Table 6
Presentation time	The symptoms did not bother me/caused me pain.	I thought it was not serious/cancer/did not require medical attention.	I was afraid of undergoing surgery.	I was too busy.	I was afraid of seeing a physician or going to a healthcare facility.	I was afraid of the possible diagnosis.	I sought alternative treatment first.	I needed someone to accompany me to the healthcare facility.	I was concerned about the cost.	I was looking for a female physician.	I am embarrassed if my breast has to be examined.	I was afraid to going out due to COVID-19 pandemic.	I needed to seek opinion from my relatives/peers.
4	0	0	1	0	0	0	0	0	0	0	0	0	0
23	0	0	0	0	1	0	0	0	0	0	0	0	0
8	0	0	0	0	0	0	0	0	0	0	0	0	0
12	1	0	1	0	0	0	0	0	0	0	0	0	0
132	0	0	1	0	0	0	0	0	0	0	0	0	0
275	1	1	0	0	0	0	0	0	0	0	0	0	0
28	0	0	1	0	0	0	1	0	0	0	0	0	0
3	0	0	0	1	0	0	0	0	0	0	0	0	0
60	1	1	0	0	0	0	0	0	0	0	0	0	0
7	1	1	0	0	0	0	0	0	0	0	0	0	0
6	1	0	0	0	0	0	1	0	0	0	0	0	0
3	1	1	0	0	0	0	0	0	0	0	0	0	0
12	1	0	0	0	0	0	0	0	0	0	0	0	0
12	0	0	1	0	0	1	0	0	0	0	0	0	0
119	1	0	0	0	0	0	0	0	0	0	0	0	0
5	0	1	0	0	0	0	0	0	0	0	0	0	0
8	0	1	0	0	0	0	0	0	0	0	0	0	0
26	1	0	1	0	1	0	0	0	0	0	0	0	0
9	0	1	0	0	0	0	0	0	0	0	0	0	0
15	0	0	1	0	0	0	0	0	0	1	0	0	0
7	0	1	1	0	0	0	0	0	0	0	0	0	0
144	0	0	1	0	0	0	0	0	0	0	0	0	0
26	0	0	1	1	0	0	0	0	0	0	0	0	0
11	1	0	0	0	0	0	0	0	0	0	0	0	0
6	0	1	0	0	0	0	0	0	0	0	0	0	0
78	1	0	0	0	0	0	0	0	0	0	0	0	0
12	0	0	0	0	0	1	0	0	1	0	0	0	0
17	1	0	0	0	0	0	0	0	0	0	0	0	0
12	0	0	0	0	0	1	0	0	0	0	0	0	0
7	0	0	1	0	0	0	0	0	0	0	0	0	0
15	0	0	0	1	0	0	0	0	0	0	0	0	0
48	0	0	1	0	0	0	1	0	0	0	0	0	0
5	0	0	0	0	0	1	0	0	0	0	0	0	0
6	1	0	0	0	0	0	0	0	0	0	0	0	0
6	0	1	0	0	0	0	0	0	0	1	0	0	0
10	0	0	1	0	0	0	0	0	0	0	0	0	0
7	1	0	0	0	1	0	0	0	0	0	0	0	0
167	1	1	0	0	0	0	0	0	0	0	0	0	0
7	1	0	0	0	0	0	0	0	0	0	0	0	0
36	1	0	0	0	0	0	0	0	0	0	0	0	0
6	0	0	0	1	0	0	0	0	0	0	0	0	0
6	0	1	0	0	0	0	0	0	0	0	0	0	0
3	1	0	0	0	0	0	0	0	0	0	0	0	0
23	0	0	1	0	0	0	0	1	0	0	0	0	0
4	0	0	0	0	1	0	0	0	0	0	0	0	0
3	1	0	0	0	0	0	0	0	0	0	0	0	0
24	0	0	1	0	1	0	0	0	0	0	0	0	0
3	1	1	0	0	0	0	0	0	0	0	0	0	0
6	1	0	0	0	0	0	0	0	0	0	0	0	0
54	0	1	0	1	0	0	0	0	0	0	0	0	0
30	0	0	0	1	0	0	0	0	0	0	0	0	0
152	1	0	0	0	0	0	0	0	0	0	0	0	0
11	0	0	0	1	0	0	0	0	0	0	0	0	0
23	1	0	0	0	0	0	0	0	0	0	0	0	0
30	1	1	0	0	0	0	0	0	0	0	0	0	0
3	0	0	0	1	0	0	0	0	0	0	0	1	0
12	0	0	0	1	0	0	0	0	0	0	0	0	0
11	0	0	1	0	0	0	0	0	0	0	0	0	0
12	1	1	0	0	0	0	0	0	0	0	0	0	0
8	1	1	0	0	0	0	0	0	0	0	0	0	0
10	0	0	0	0	0	0	1	0	0	0	0	0	0
3	0	0	1	0	0	0	1	0	0	0	0	0	0
10	1	1	0	0	0	0	0	0	0	0	0	0	0
13	0	0	0	0	0	0	1	0	0	0	0	0	0
4	0	0	0	0	1	0	0	0	1	0	1	0	0
